# Supplementary material for: A new species of Neossos Malloch (Diptera: Heleomyzidae) from the Yukon Territory, Canada, and a revised key to the Nearctic species
Source: Biodivers Data J. 2015 Oct 5;(3):e6351. doi: 10.3897/BDJ.3.e6351 (PMC4609825; doi:10.3897/BDJ.3.e6351)
Supplement: XML Treatment for Neossos tombstonensis [file BDJ.3.e6351-treatment1.xml]

<!DOCTYPE tp:taxon-treatment
  PUBLIC "-//TaxonX//DTD Taxonomic Treatment Publishing DTD v0 20100105//EN" "tax-treatment-NSO.dtd">
<tp:taxon-treatment xmlns:tp="http://www.plazi.org/taxpub"><tp:treatment-meta><mixed-citation publication-type="journal"><person-group><name><surname>Solecki</surname><given-names>Anna M.</given-names></name><name><surname>Wheeler</surname><given-names>Terry A.</given-names></name></person-group><article-title>A new species of <italic><tp:taxon-name><tp:taxon-name-part taxon-name-part-type="genus">Neossos</tp:taxon-name-part></tp:taxon-name></italic> Malloch (Diptera: Heleomyzidae) from the Yukon Territory, Canada, and a revised key to the Nearctic species</article-title><source>Biodivers Data J</source><day>05</day><month>10</month><year>2015</year><volume>2015</volume><issue>3</issue><pub-id pub-id-type="doi">10.3897/BDJ.3.e6351</pub-id></mixed-citation></tp:treatment-meta><tp:nomenclature><tp:taxon-name><tp:taxon-name-part taxon-name-part-type="genus">Neossos</tp:taxon-name-part> <tp:taxon-name-part taxon-name-part-type="species">tombstonensis</tp:taxon-name-part><object-id xmlns:xlink="http://www.w3.org/1999/xlink" content-type="zoobank" xlink:type="simple" object-id-type="ZooBank">urn:lsid:zoobank.org:act:A7C54472-8048-461F-8C58-5DE8413622E4</object-id></tp:taxon-name><tp:taxon-authority>Solecki &amp; Wheeler, 2015</tp:taxon-authority><tp:taxon-status xmlns:xlink="http://www.w3.org/1999/xlink" xlink:type="simple">sp. n.</tp:taxon-status></tp:nomenclature><tp:treatment-sec sec-type="materials"><title>Materials</title><list list-type="alpha-lower" list-content="occurrences"><list-item><p><bold>Type status:</bold> <named-content xmlns:xlink="http://www.w3.org/1999/xlink" content-type="dwc:typeStatus" xlink:type="simple">Holotype</named-content>. <bold>Occurrence:</bold> recordedBy: <named-content xmlns:xlink="http://www.w3.org/1999/xlink" content-type="dwc:recordedBy" xlink:type="simple">NBP Field Party</named-content>; sex: <named-content xmlns:xlink="http://www.w3.org/1999/xlink" content-type="dwc:sex" xlink:type="simple">male</named-content>; <bold>Taxon:</bold> class: <named-content xmlns:xlink="http://www.w3.org/1999/xlink" content-type="dwc:class" xlink:type="simple"><tp:taxon-name><tp:taxon-name-part taxon-name-part-type="class">Insecta</tp:taxon-name-part></tp:taxon-name></named-content>; order: <named-content xmlns:xlink="http://www.w3.org/1999/xlink" content-type="dwc:order" xlink:type="simple"><tp:taxon-name><tp:taxon-name-part taxon-name-part-type="order">Diptera</tp:taxon-name-part></tp:taxon-name></named-content>; family: <named-content xmlns:xlink="http://www.w3.org/1999/xlink" content-type="dwc:family" xlink:type="simple"><tp:taxon-name><tp:taxon-name-part taxon-name-part-type="family">Heleomyzidae</tp:taxon-name-part></tp:taxon-name></named-content>; genus: <named-content xmlns:xlink="http://www.w3.org/1999/xlink" content-type="dwc:genus" xlink:type="simple"><tp:taxon-name><tp:taxon-name-part taxon-name-part-type="genus">Neossos</tp:taxon-name-part></tp:taxon-name></named-content>; specificEpithet: <named-content xmlns:xlink="http://www.w3.org/1999/xlink" content-type="dwc:specificEpithet" xlink:type="simple">tombstonensis</named-content>; scientificNameAuthorship: <named-content xmlns:xlink="http://www.w3.org/1999/xlink" content-type="dwc:scientificNameAuthorship" xlink:type="simple">Solecki &amp; Wheeler, 2015</named-content>; <bold>Location:</bold> continent: <named-content xmlns:xlink="http://www.w3.org/1999/xlink" content-type="dwc:continent" xlink:type="simple">North America</named-content>; country: <named-content xmlns:xlink="http://www.w3.org/1999/xlink" content-type="dwc:country" xlink:type="simple">Canada</named-content>; stateProvince: <named-content xmlns:xlink="http://www.w3.org/1999/xlink" content-type="dwc:stateProvince" xlink:type="simple">Yukon Territory</named-content>; verbatimLocality: <named-content xmlns:xlink="http://www.w3.org/1999/xlink" content-type="dwc:verbatimLocality" xlink:type="simple">Dempster Hwy nr North Fork Pass</named-content>; verbatimElevation: <named-content xmlns:xlink="http://www.w3.org/1999/xlink" content-type="dwc:verbatimElevation" xlink:type="simple">1200 m</named-content>; decimalLatitude: <named-content xmlns:xlink="http://www.w3.org/1999/xlink" content-type="dwc:decimalLatitude" xlink:type="simple">64.57942</named-content>; decimalLongitude: <named-content xmlns:xlink="http://www.w3.org/1999/xlink" content-type="dwc:decimalLongitude" xlink:type="simple">-138.28212</named-content>; geodeticDatum: <named-content xmlns:xlink="http://www.w3.org/1999/xlink" content-type="dwc:geodeticDatum" xlink:type="simple">WGS84</named-content>; <bold>Event:</bold> samplingProtocol: <named-content xmlns:xlink="http://www.w3.org/1999/xlink" content-type="dwc:samplingProtocol" xlink:type="simple">sweeping</named-content>; year: <named-content xmlns:xlink="http://www.w3.org/1999/xlink" content-type="dwc:year" xlink:type="simple">2011</named-content>; month: <named-content xmlns:xlink="http://www.w3.org/1999/xlink" content-type="dwc:month" xlink:type="simple">6</named-content>; day: <named-content xmlns:xlink="http://www.w3.org/1999/xlink" content-type="dwc:day" xlink:type="simple">24</named-content>; habitat: <named-content xmlns:xlink="http://www.w3.org/1999/xlink" content-type="dwc:habitat" xlink:type="simple">wet tundra</named-content>; fieldNumber: <named-content xmlns:xlink="http://www.w3.org/1999/xlink" content-type="dwc:fieldNumber" xlink:type="simple">wet replicate 3</named-content>; <bold>Record Level:</bold> datasetID: <named-content xmlns:xlink="http://www.w3.org/1999/xlink" content-type="dwc:datasetID" xlink:type="simple">LEM0110624</named-content>; institutionCode: <named-content xmlns:xlink="http://www.w3.org/1999/xlink" content-type="dwc:institutionCode" xlink:type="simple">LEMQ</named-content></p></list-item><list-item><p><bold>Type status:</bold> <named-content xmlns:xlink="http://www.w3.org/1999/xlink" content-type="dwc:typeStatus" xlink:type="simple">Paratype</named-content>. <bold>Occurrence:</bold> recordedBy: <named-content xmlns:xlink="http://www.w3.org/1999/xlink" content-type="dwc:recordedBy" xlink:type="simple">TA Wheeler</named-content>; sex: <named-content xmlns:xlink="http://www.w3.org/1999/xlink" content-type="dwc:sex" xlink:type="simple">female</named-content>; <bold>Taxon:</bold> class: <named-content xmlns:xlink="http://www.w3.org/1999/xlink" content-type="dwc:class" xlink:type="simple"><tp:taxon-name><tp:taxon-name-part taxon-name-part-type="class">Insecta</tp:taxon-name-part></tp:taxon-name></named-content>; order: <named-content xmlns:xlink="http://www.w3.org/1999/xlink" content-type="dwc:order" xlink:type="simple"><tp:taxon-name><tp:taxon-name-part taxon-name-part-type="order">Diptera</tp:taxon-name-part></tp:taxon-name></named-content>; family: <named-content xmlns:xlink="http://www.w3.org/1999/xlink" content-type="dwc:family" xlink:type="simple"><tp:taxon-name><tp:taxon-name-part taxon-name-part-type="family">Heleomyzidae</tp:taxon-name-part></tp:taxon-name></named-content>; genus: <named-content xmlns:xlink="http://www.w3.org/1999/xlink" content-type="dwc:genus" xlink:type="simple"><tp:taxon-name><tp:taxon-name-part taxon-name-part-type="genus">Neossos</tp:taxon-name-part></tp:taxon-name></named-content>; specificEpithet: <named-content xmlns:xlink="http://www.w3.org/1999/xlink" content-type="dwc:specificEpithet" xlink:type="simple">tombstonensis</named-content>; scientificNameAuthorship: <named-content xmlns:xlink="http://www.w3.org/1999/xlink" content-type="dwc:scientificNameAuthorship" xlink:type="simple">Solecki &amp; Wheeler, 2015</named-content>; <bold>Location:</bold> continent: <named-content xmlns:xlink="http://www.w3.org/1999/xlink" content-type="dwc:continent" xlink:type="simple">North America</named-content>; country: <named-content xmlns:xlink="http://www.w3.org/1999/xlink" content-type="dwc:country" xlink:type="simple">Canada</named-content>; stateProvince: <named-content xmlns:xlink="http://www.w3.org/1999/xlink" content-type="dwc:stateProvince" xlink:type="simple">Yukon Territory</named-content>; verbatimLocality: <named-content xmlns:xlink="http://www.w3.org/1999/xlink" content-type="dwc:verbatimLocality" xlink:type="simple">S Klondike Hwy, 18.2 km S Alaska Hwy, Robinson Road House</named-content>; decimalLatitude: <named-content xmlns:xlink="http://www.w3.org/1999/xlink" content-type="dwc:decimalLatitude" xlink:type="simple">60.44839</named-content>; decimalLongitude: <named-content xmlns:xlink="http://www.w3.org/1999/xlink" content-type="dwc:decimalLongitude" xlink:type="simple">-134.84961</named-content>; geodeticDatum: <named-content xmlns:xlink="http://www.w3.org/1999/xlink" content-type="dwc:geodeticDatum" xlink:type="simple">WGS84</named-content>; <bold>Event:</bold> samplingProtocol: <named-content xmlns:xlink="http://www.w3.org/1999/xlink" content-type="dwc:samplingProtocol" xlink:type="simple">sweeping</named-content>; year: <named-content xmlns:xlink="http://www.w3.org/1999/xlink" content-type="dwc:year" xlink:type="simple">2012</named-content>; month: <named-content xmlns:xlink="http://www.w3.org/1999/xlink" content-type="dwc:month" xlink:type="simple">7</named-content>; day: <named-content xmlns:xlink="http://www.w3.org/1999/xlink" content-type="dwc:day" xlink:type="simple">9</named-content>; habitat: <named-content xmlns:xlink="http://www.w3.org/1999/xlink" content-type="dwc:habitat" xlink:type="simple">mesic meadow</named-content>; <bold>Record Level:</bold> datasetID: <named-content xmlns:xlink="http://www.w3.org/1999/xlink" content-type="dwc:datasetID" xlink:type="simple">LEM0110625</named-content>; institutionCode: <named-content xmlns:xlink="http://www.w3.org/1999/xlink" content-type="dwc:institutionCode" xlink:type="simple">LEMQ</named-content></p></list-item></list></tp:treatment-sec><tp:treatment-sec sec-type="Description"><title>Description</title><p>Generic characters as described by <xref ref-type="bibr" rid="B1732856">Gilbert and Wheeler (2007)</xref>. Total length: 1.9 mm (♀) – 2.1 mm (♂). Frons slightly narrowing anteriorly, almost parallel-sided, yellow anteriorly, becoming darker at about 0.3 length of frons, black posteriorly; ocellar triangle microtomentose grey, subshining, shining black lateral to posterior ocelli and anterior to anterior ocellus; orbital plate same colour as ocellar triangle, more heavily microtomentose grey; face yellow, darker underneath antennae; clypeus brown, palpus and proboscis yellow; scape and pedicel yellow; first flagellomere yellow, browned dorsobasally on medial and lateral surface (darker in female); arista black-brown with slightly thicker yellow-brown base; postgena brown; gena dull yellow, more sclerotized, shining and brown at ventral margin (Fig. <xref ref-type="fig" rid="F1742235">1</xref>,) with four genal setae in addition to vibrissa and subvibrissal setae; strong seta posteroventrally on ventral margin of gena/postgena; genal height 0.4 times eye height; occiput same colour as ocellar triangle. Scutum same colour as ocellar triangle, uniform in colour and shading, heavily microtomentose; proepisternum, proepimeron, anepisternum, katepisternum, anepimeron, same colour as scutum (Fig. <xref ref-type="fig" rid="F1742235">1</xref>), except margins of sclerites paler, yellow-grey, katepimeron paler; scutellum same color as scutum. Wing length: 2.2 mm (♀) – 2.5 mm (♂). Legs yellow, coxae paler, distal tarsal segment, particularly of foreleg, slightly darker; hind tibia not noticeably expanded distally. Abdomen brown, sternites 2–5 same colour as tergites 2–5.</p><sec sec-type="Male genitalia"><title>Male genitalia</title><p>Epandrium brown, rounded, wider than high; hypandrium pale brown, ventral hypandrial process with 9 setae; surstylus with outer lobe roughly triangular, narrowing distinctly in basal half; postgonite large; distiphallus with fine setulae for most of length except distally; epiphallus clavate (Figs <xref ref-type="fig" rid="F1743972">2</xref>, <xref ref-type="fig" rid="F1743984">3</xref>).</p></sec></tp:treatment-sec><tp:treatment-sec sec-type="Etymology"><title>Etymology</title><p>The species is named for the Tombstone Mountains and Tombstone Territorial Park, where the holotype specimen was collected.</p></tp:treatment-sec><tp:treatment-sec sec-type="Distribution"><title>Distribution</title><p>Known only from the southern and central Yukon Territory, Canada.</p></tp:treatment-sec><tp:treatment-sec><!--Section generated to contain objects referenced in tp:taxon-treatment.--><fig id="F1742235" position="float" orientation="portrait"><label>Figure 1.</label><caption><p><italic><tp:taxon-name><tp:taxon-name-part taxon-name-part-type="genus">Neossos</tp:taxon-name-part> <tp:taxon-name-part taxon-name-part-type="species">tombstonensis</tp:taxon-name-part></tp:taxon-name></italic>. Male holotype (abdomen dissected).</p></caption><graphic xmlns:xlink="http://www.w3.org/1999/xlink" xlink:href="biodiversity_data_journal-3-e6351-g001.jpg" position="float" id="oo_54798.jpg" orientation="portrait" xlink:type="simple"/></fig><fig id="F1743972" position="float" orientation="portrait"><label>Figure 2.</label><caption><p><italic><tp:taxon-name><tp:taxon-name-part taxon-name-part-type="genus">Neossos</tp:taxon-name-part> <tp:taxon-name-part taxon-name-part-type="species">tombstonensis</tp:taxon-name-part></tp:taxon-name></italic>, male genitalia, ventral view. Abbreviations: cer - cercus; epd - epandrium; epiph - epiphallus; hyp - hypandrium; ph - distiphallus; pog - postgonite; sur - surstylus.</p></caption><graphic xmlns:xlink="http://www.w3.org/1999/xlink" xlink:href="biodiversity_data_journal-3-e6351-g002.jpg" position="float" id="oo_54867.jpg" orientation="portrait" xlink:type="simple"/></fig><fig id="F1743984" position="float" orientation="portrait"><label>Figure 3.</label><caption><p><italic><tp:taxon-name><tp:taxon-name-part taxon-name-part-type="genus">Neossos</tp:taxon-name-part> <tp:taxon-name-part taxon-name-part-type="species">tombstonensis</tp:taxon-name-part></tp:taxon-name></italic>, male genitalia, ventrolateral view. Abbreviations: cer - cercus; epiph - epiphallus; hyp lb - hypandrial lobe; pog - postgonite; sur - surstylus.</p></caption><graphic xmlns:xlink="http://www.w3.org/1999/xlink" xlink:href="biodiversity_data_journal-3-e6351-g003.jpg" position="float" id="oo_54868.jpg" orientation="portrait" xlink:type="simple"/></fig></tp:treatment-sec><ref-list><ref id="B1732856"><element-citation xmlns:xlink="http://www.w3.org/1999/xlink" publication-type="article" xlink:type="simple"><person-group person-group-type="author"><name name-style="western"><surname>Gilbert</surname><given-names>G.</given-names></name><name name-style="western"><surname>Wheeler</surname><given-names>T. A.</given-names></name></person-group><year>2007</year><article-title>Systematics and ecology of the genus <italic><tp:taxon-name><tp:taxon-name-part taxon-name-part-type="genus">Neossos</tp:taxon-name-part></tp:taxon-name></italic> (Diptera: Heleomyzidae), nest associates of birds.</article-title><source>Annals of the Entomological Society of America</source><volume>100</volume><fpage>609</fpage><lpage>616</lpage><pub-id pub-id-type="doi">10.1603/0013-8746(2007)100[609:SAEOTG]2.0.CO;2</pub-id></element-citation></ref></ref-list></tp:taxon-treatment>
